# Supplementary material for: Impaired Generation of Transit-Amplifying Progenitors in the Adult Subventricular Zone of Cyclin D2 Knockout Mice
Source: Cells. 2022 Jan 1;11(1):135. doi: 10.3390/cells11010135 (PMC8750346; doi:10.3390/cells11010135)
Supplement: Supplementary file 1 [file cells-11-00135-s001.zip]

Archive with 12 entries (12 files):
- cells-1467224_Suppl. Fig.S1_EGFR in SVZ.pdf
- __MACOSX/._cells-1467224_Suppl. Fig.S1_EGFR in SVZ.pdf
- cells-1467224_Suppl. Fig.S2_Nissl.pdf
- __MACOSX/._cells-1467224_Suppl. Fig.S2_Nissl.pdf
- cells-1467224_Suppl. Fig.S3_Dcx in OB.pdf
- __MACOSX/._cells-1467224_Suppl. Fig.S3_Dcx in OB.pdf
- cells-1467224_Suppl. Fig.S4_TH in OB.pdf
- __MACOSX/._cells-1467224_Suppl. Fig.S4_TH in OB.pdf
- cells-1467224_Suppl. Table S1_Phenotypes as % of Hoechst.pdf
- __MACOSX/._cells-1467224_Suppl. Table S1_Phenotypes as % of Hoechst.pdf
- cells-1467224_Suppl. Table S2_EdU(+) B1a and TaPs as % of their populations.pdf
- __MACOSX/._cells-1467224_Suppl. Table S2_EdU(+) B1a and TaPs as % of their populations.pdf
